# Supplementary material for: Combined Eccentric-Isokinetic and Isoinertial Training Leads to Large Ring-Specific Strength Gains in Elite Gymnasts
Source: Sports (Basel). 2022 Mar 28;10(4):49. doi: 10.3390/sports10040049 (PMC9028779; doi:10.3390/sports10040049)
Supplement: Supplementary file 1 [file sports-10-00049-s001.zip]

Archive with 1 entries (1 files):
- sports-1629580-supplementary.pdf
